# Supplementary material for: SOX4 Mediates ATRA-Induced Differentiation in Neuroblastoma Cells
Source: Cancers (Basel). 2022 Nov 17;14(22):5642. doi: 10.3390/cancers14225642 (PMC9688885; doi:10.3390/cancers14225642)
Supplement: Supplementary file 1 [file cancers-14-05642-s001.zip]

Archive with 3 entries (3 files):
- Figure S1.tif
- Figure S2.tif
- Figure S3-S5.pdf
